# Supplementary material for: Genome-wide identification of the class III peroxidase gene family and its association with fruit rind cracking in Cucumis melo
Source: Front Plant Sci. 2026 Jan 21;16:1706618. doi: 10.3389/fpls.2025.1706618 (PMC12868172; doi:10.3389/fpls.2025.1706618)
Supplement: Supplementary file 2 [file Table2.xls]

## Sheet: Table S1
Table S1 Primers used in this study.
Primer name	Primer sequence
CmPRX25-qRT-F	GCAGCAGGAGCAAACACAAGA
CmPRX25-qRT-R	GTCAGCCCCAGGAGTAGAGAAC
CmPRX26-qRT-F	GGTGCTAAACTTATTCGCCTCCA
CmPRX26-qRT-R	ATTCTGCTGTCTCGTCTTCCGTAT
CmPRX27-qRT-F	CCTTTTCTTTGTGTGTATTTTGTTTG
CmPRX27-qRT-R	CTGTTCTGCTATCTCTTCTTCCGT
CmPRX28-qRT-F	GGTGGCGGCTTTATTGATGC
CmPRX28-qRT-R	CCATTCCTTGGATTCCTTCATTT
CmPRX29-qRT-F	TGTCTCTTCTTCACAGGACGGTT
CmPRX29-qRT-R	GGAGAAGCCCTTTATGGTTTTG
CmPRX30-qRT-F	GCCAACGATTCGCTAACTTCA
CmPRX30-qRT-R	CCCACTGTGTCAGCCCCA
CmPRX36-qRT-F	TCCTGCTCCTAACAACACTTTCC
CmPRX36-qRT-R	TCCGATGGTGTGACTACCTGAAA
CmPRX39-qRT-F	TCCCCAACACTCGCCCAA
CmPRX39-qRT-R	CATCACATCCCTGAACAAAGCA
CmPRX44-qRT-F	TGGCAGGAGGAAGGGGTTG
CmPRX44-qRT-R	CCGTTCCGCTAAAGTTGCTCA
CmPRX45-qRT-F	CCGATTGACTTTGGATTACTATGC
CmPRX45-qRT-R	TCTCCCTGTAATGTTATTGTGTCG
CmPRX48-qRT-F	GGATTTGAAGTGATTGATGGGAT
CmPRX48-qRT-R	CCTTTGTAGTTGAAGAGACGGG
CmPRX51-qRT-F	GAAAAAGTTTGCCCTGGTGTGG
CmPRX51-qRT-R	GATGAGGTTGGAAAGCGTTGAAG
CmActin-F	TGGATTTGCTGGTGACGATG
CmActin-R	ACCTCTTTTCGACTGAGCTTC

## Sheet: Table S2
Table S2 Composition of motifs and number of introns of CmPRX gene family
Gene name	Motif	Number of intron
CmPRX1	7-1-8-4-3-5-2-10-3-9-6	2
CmPRX2	7-1-8-4-3-5-2-10-3-9-6	2
CmPRX3	7-1-8-4-3-5-2-10-3-9-6	3
CmPRX4	7-1-8-4-3-5-2-10-3-9-6	2
CmPRX5	7-1-8-4-3-5-2-10-3-9-6	3
CmPRX6	7-1-8-4-3-5-2-10-3-9	3
CmPRX7	7-1-8-4-3-5-2-10-3-9-6	1
CmPRX8	7-1-8-4-3-5-2-10-3-9-6	1
CmPRX9	7-1-8-4-3-5-2-10-3-9-6	3
CmPRX10	7-1-8-4-3-5-2-10-3-9-6	1
CmPRX11	7-1-8-4-3-5-2-10-3-9-6	2
CmPRX12	7-1-8-4-3-5-2-10-3-9-6	3
CmPRX13	7-1-8-4-3-5-2-10-3-9-6	0
CmPRX14	7-1-8-4-3-5-2-10-3-9-6	2
CmPRX15	7-1-8-4-3-5-2-10-3-9-6	2
CmPRX16	7-1-8-4-3-5-2-10-3-9-6	2
CmPRX17	7-1-8-4-3-5-2-10-3-9-6	3
CmPRX18	7-1-8-4-3-5-2-10-3-9	3
CmPRX19	1-4-5-2-9	9
CmPRX20	7-1-8-4-3-5-2-3-9-6	3
CmPRX21	8-4-3-5-2-10-3-9-6	2
CmPRX22	7-1-8-4-3-5-2-10-3-9-6	0
CmPRX23	7-1-8-4-3-5-2-10-3-9-6	4
CmPRX24	7-1-8-4-3-5-2-10-3-9-6	3
CmPRX25	7-1-8-4-3-5-2-10-3-9-6	3
CmPRX26	7-1-8-4-3-5-2-10-3-9-6	3
CmPRX27	7-1-8-4-3-5-2-10-3-9-6	2
CmPRX28	7-1-8-4-3-5-2-10-3-9-6	3
CmPRX29	7-1-8-4-3-5-2-10-3-9-6	3
CmPRX30	7-1-8-4-3-5-2-10-3-9-6	3
CmPRX31	7-1-8-4-3-5-2-10-3-9-6	3
CmPRX32	7-1-8-4-3-5-2-10-3-9-6	3
CmPRX33	7-1-8-4-3-5-2-10-3-9-6	4
CmPRX34	7-1-8-4-3-5-2-10-3-9	2
CmPRX35	7-1-8-4-3-5-2-10-3-9-6	2
CmPRX36	7-1-8-4-3-5-2-10-3-9-6	3
CmPRX37	7-1-8-4-3-5-2-10-3-6	2
CmPRX38	7-1-8-4-3-5-2-10-3-9-6	3
CmPRX39	7-1-8-4-3-5-2-10-3-9-6	3
CmPRX40	7-1-8-4-3-5-2-10-3-9-6	3
CmPRX41	7-1-8-4-3-5-2-10-3-6	3
CmPRX42	7-1-8-4-3-5-2-10-3-9-6	3
CmPRX43	7-1-8-4-3-5-2-10-3-9-6	0
CmPRX44	7-1-8-4-3-5-2-10-3-9-6	3
CmPRX45	7-1-8-4-3-5-2-10-3	3
CmPRX46	7-1-8-4-3-5-2-10-3-9-6	2
CmPRX47	7-1-8-4-3-5-2-10-3-9-6	3
CmPRX48	7-1-8-4-3-5-2-10-3-9-6	2
CmPRX49	7-1-8-4-3-5-2-10-3-9-6	3
CmPRX50	7-1-8-4-3-5-2-10-3-9-6	3
CmPRX51	7-1-8-4-3-5-2-10-3-9-6	3
CmPRX52	7-1-8-4-3-5-2-10-3-9-6	1
CmPRX53	7-1-8-4-3-5-2-10-3-9-6	3
CmPRX54	7-1-8-4-3-5-2-10-3-9-6	2
CmPRX55	7-1-8-4-3-5-2-10-3-9-6	2
CmPRX56	7-1-8-4-3-5-2-10-3-9-6	3
CmPRX57	8-4-5-2-10-3-9-6	2
CmPRX58	7-1-8-4-3-5-2-10-3-9-6	3
CmPRX59	7-8-4-3-5-2-10-3-9-6	3
CmPRX60	7-1-8-4-3-5-2-10-3-9-6	2
CmPRX61	7-1-8-4-3-5-2-10-3-9-6	2
CmPRX62	7-1-8-4-3-5-2-10-3-9-6	3
CmPRX63	7-1-8-4-3-5-2-10-3-9-6	2
CmPRX64	7-1-8-4-3-5-2-10-3-9-6	1

## Sheet: Table S3
Table S3 The collinear gene pairs between CmPRX and other species.
CmPRX gene ID	Gene ID	species
MELO3C018804T1	AT1G05240.1	Arabiodpsis thaliana
MELO3C012183T1	AT1G68850.1	Arabiodpsis thaliana
MELO3C021914T1	AT1G49570.1	Arabiodpsis thaliana
MELO3C019239T1	AT1G05260.1	Arabiodpsis thaliana
MELO3C002242T1	AT1G24110.1	Arabiodpsis thaliana
MELO3C002391T1	AT1G30870.1	Arabiodpsis thaliana
MELO3C009924T1	AT1G24110.1	Arabiodpsis thaliana
MELO3C021513T1	AT1G24110.1	Arabiodpsis thaliana
MELO3C022435T1	AT2G43480.1	Arabiodpsis thaliana
MELO3C009329T1	AT2G37130.1	Arabiodpsis thaliana
MELO3C014252T1	AT2G37130.1	Arabiodpsis thaliana
MELO3C016943T1	AT2G24800.1	Arabiodpsis thaliana
MELO3C016405T1	AT2G18140.1	Arabiodpsis thaliana
MELO3C007868T1	AT2G18140.1	Arabiodpsis thaliana
MELO3C019239T1	AT3G21770.1	Arabiodpsis thaliana
MELO3C009924T1	AT3G28200.1	Arabiodpsis thaliana
MELO3C016405T1	AT3G50990.1	Arabiodpsis thaliana
MELO3C007868T1	AT3G50990.1	Arabiodpsis thaliana
MELO3C007618T1	AT3G49960.1	Arabiodpsis thaliana
MELO3C021513T1	AT3G28200.1	Arabiodpsis thaliana
MELO3C021259T1	AT4G16270.1	Arabiodpsis thaliana
MELO3C020841T1	AT4G37520.1	Arabiodpsis thaliana
MELO3C002457T1	AT4G21960.1	Arabiodpsis thaliana
MELO3C011261T1	AT4G32320.1	Arabiodpsis thaliana
MELO3C016943T1	AT4G31760.1	Arabiodpsis thaliana
MELO3C016405T1	AT4G36430.1	Arabiodpsis thaliana
MELO3C007618T1	AT4G37520.1	Arabiodpsis thaliana
MELO3C007868T1	AT4G36430.1	Arabiodpsis thaliana
MELO3C018655T1	AT5G64100.1	Arabiodpsis thaliana
MELO3C020841T1	AT5G67400.1	Arabiodpsis thaliana
MELO3C026869T1	AT5G58390.1	Arabiodpsis thaliana
MELO3C002242T1	AT5G40150.1	Arabiodpsis thaliana
MELO3C008185T1	AT5G14130.2	Arabiodpsis thaliana
MELO3C019994T1	AT5G05340.1	Arabiodpsis thaliana
MELO3C009924T1	AT5G40150.1	Arabiodpsis thaliana
MELO3C014655T1	AT5G19890.1	Arabiodpsis thaliana
MELO3C006862T1	AT5G51890.1	Arabiodpsis thaliana
MELO3C007618T1	AT5G67400.1	Arabiodpsis thaliana
MELO3C007868T1	AT5G66390.1	Arabiodpsis thaliana
MELO3C021513T1	AT5G40150.1	Arabiodpsis thaliana
MELO3C021914T1	Cla97C01G015760.1	Citrullus lanatus
MELO3C002242T1	Cla97C01G013060.1	Citrullus lanatus
MELO3C017120T1	Cla97C01G013060.1	Citrullus lanatus
MELO3C016405T1	Cla97C01G019360.1	Citrullus lanatus
MELO3C007545T1	Cla97C01G015760.1	Citrullus lanatus
MELO3C007618T1	Cla97C01G016570.1	Citrullus lanatus
MELO3C007868T1	Cla97C01G019360.1	Citrullus lanatus
MELO3C007935T1	Cla97C01G020000.1	Citrullus lanatus
MELO3C005456T1	Cla97C01G005010.1	Citrullus lanatus
MELO3C021513T1	Cla97C01G013060.1	Citrullus lanatus
MELO3C018804T1	Cla97C02G028190.1	Citrullus lanatus
MELO3C018804T1	Cla97C02G035070.1	Citrullus lanatus
MELO3C019239T1	Cla97C02G035070.1	Citrullus lanatus
MELO3C025681T1	Cla97C02G045070.1	Citrullus lanatus
MELO3C025683T1	Cla97C02G045120.1	Citrullus lanatus
MELO3C019239T1	Cla97C02G028190.1	Citrullus lanatus
MELO3C020841T1	Cla97C02G037820.1	Citrullus lanatus
MELO3C019612T1	Cla97C02G044750.1	Citrullus lanatus
MELO3C026869T1	Cla97C02G045070.1	Citrullus lanatus
MELO3C014650T1	Cla97C02G049870.1	Citrullus lanatus
MELO3C014654T1	Cla97C02G049910.1	Citrullus lanatus
MELO3C020501T1	Cla97C03G051030.1	Citrullus lanatus
MELO3C002391T1	Cla97C03G055260.1	Citrullus lanatus
MELO3C002457T1	Cla97C03G055890.1	Citrullus lanatus
MELO3C009329T1	Cla97C04G075580.1	Citrullus lanatus
MELO3C014252T1	Cla97C04G075580.1	Citrullus lanatus
MELO3C003275T1	Cla97C04G070210.1	Citrullus lanatus
MELO3C012183T1	Cla97C05G105280.1	Citrullus lanatus
MELO3C003628T1	Cla97C05G098800.1	Citrullus lanatus
MELO3C006862T1	Cla97C05G089640.1	Citrullus lanatus
MELO3C016943T1	Cla97C05G097050.1	Citrullus lanatus
MELO3C022435T1	Cla97C06G110270.1	Citrullus lanatus
MELO3C021259T1	Cla97C06G113900.1	Citrullus lanatus
MELO3C021373T1	Cla97C06G115010.1	Citrullus lanatus
MELO3C002242T1	Cla97C06G126320.1	Citrullus lanatus
MELO3C017120T1	Cla97C06G126320.1	Citrullus lanatus
MELO3C010344T1	Cla97C06G120340.1	Citrullus lanatus
MELO3C009924T1	Cla97C06G126320.1	Citrullus lanatus
MELO3C018719T1	Cla97C07G131030.1	Citrullus lanatus
MELO3C016405T1	Cla97C07G135790.1	Citrullus lanatus
MELO3C017603T2	Cla97C07G144420.1	Citrullus lanatus
MELO3C007868T1	Cla97C07G135790.1	Citrullus lanatus
MELO3C011261T1	Cla97C08G156740.1	Citrullus lanatus
MELO3C011348T1	Cla97C08G157670.1	Citrullus lanatus
MELO3C018672T1	Cla97C09G177060.1	Citrullus lanatus
MELO3C018655T1	Cla97C09G177290.1	Citrullus lanatus
MELO3C023615T1	Cla97C09G167070.1	Citrullus lanatus
MELO3C012610T1	Cla97C09G184240.1	Citrullus lanatus
MELO3C021914T1	Cla97C09G178920.1	Citrullus lanatus
MELO3C002242T1	Cla97C09G180150.1	Citrullus lanatus
MELO3C003377T1	Cla97C09G175150.1	Citrullus lanatus
MELO3C009924T1	Cla97C09G180150.1	Citrullus lanatus
MELO3C007545T1	Cla97C09G178920.1	Citrullus lanatus
MELO3C021513T1	Cla97C09G180150.1	Citrullus lanatus
MELO3C002242T1	Cla97C10G197400.1	Citrullus lanatus
MELO3C009924T1	Cla97C10G197400.1	Citrullus lanatus
MELO3C009329T1	Cla97C10G203590.1	Citrullus lanatus
MELO3C014252T1	Cla97C10G203590.1	Citrullus lanatus
MELO3C021513T1	Cla97C10G197400.1	Citrullus lanatus
MELO3C022604T1	Cla97C11G207220.1	Citrullus lanatus
MELO3C019994T1	Cla97C11G212730.1	Citrullus lanatus
MELO3C008185T1	Cla97C11G214520.1	Citrullus lanatus
CmPRX5	CsPRX15	Cucumis sativus
CmPRX7	CsPRX54	Cucumis sativus
CmPRX9	CsPRX56	Cucumis sativus
CmPRX3	CsPRX52	Cucumis sativus
CmPRX4	CsPRX51	Cucumis sativus
CmPRX5	CsPRX50	Cucumis sativus
CmPRX6	CsPRX53	Cucumis sativus
CmPRX11	CsPRX8	Cucumis sativus
CmPRX13	CsPRX2	Cucumis sativus
CmPRX13	CsPRX1	Cucumis sativus
CmPRX13	CsPRX18	Cucumis sativus
CmPRX14	CsPRX12	Cucumis sativus
CmPRX18	CsPRX11	Cucumis sativus
CmPRX17	CsPRX38	Cucumis sativus
CmPRX22	CsPRX1	Cucumis sativus
CmPRX22	CsPRX2	Cucumis sativus
CmPRX22	CsPRX18	Cucumis sativus
CmPRX23	CsPRX17	Cucumis sativus
CmPRX21	CsPRX19	Cucumis sativus
CmPRX22	CsPRX37	Cucumis sativus
CmPRX25	CsPRX23	Cucumis sativus
CmPRX27	CsPRX24	Cucumis sativus
CmPRX32	CsPRX25	Cucumis sativus
CmPRX34	CsPRX16	Cucumis sativus
CmPRX36	CsPRX21	Cucumis sativus
CmPRX37	CsPRX20	Cucumis sativus
CmPRX35	CsPRX32	Cucumis sativus
CmPRX36	CsPRX48	Cucumis sativus
CmPRX33	CsPRX17	Cucumis sativus
CmPRX42	CsPRX31	Cucumis sativus
CmPRX38	CsPRX46	Cucumis sativus
CmPRX39	CsPRX47	Cucumis sativus
CmPRX41	CsPRX49	Cucumis sativus
CmPRX43	CsPRX2	Cucumis sativus
CmPRX43	CsPRX18	Cucumis sativus
CmPRX43	CsPRX37	Cucumis sativus
CmPRX44	CsPRX33	Cucumis sativus
CmPRX46	CsPRX34	Cucumis sativus
CmPRX46	CsPRX35	Cucumis sativus
CmPRX45	CsPRX36	Cucumis sativus
CmPRX47	CsPRX10	Cucumis sativus
CmPRX49	CsPRX15	Cucumis sativus
CmPRX48	CsPRX9	Cucumis sativus
CmPRX56	CsPRX39	Cucumis sativus
CmPRX48	CsPRX46	Cucumis sativus
CmPRX59	CsPRX40	Cucumis sativus
CmPRX52	CsPRX41	Cucumis sativus
CmPRX53	CsPRX43	Cucumis sativus
CmPRX54	CsPRX42	Cucumis sativus
CmPRX49	CsPRX50	Cucumis sativus
CmPRX64	CsPRX18	Cucumis sativus
CmPRX64	CsPRX37	Cucumis sativus

## Sheet: Table S4
Table S4 Information of cis-elements in the CmPRX promoters
Gene name	Phytohormone responsive								Abiotic and biotic stress							Development related				Light responsive elements
	Abscisic acid responsiveness	auxin-responsive element	gibberellin-responsive element	gibberellin-responsive element	Gibberellin-responsiveness	MeJA-responsiveness	MeJA-responsiveness	Salicylic acid responsiveness	Low-temperature responsiveness	Defense and stress responsiveness	Drought-inducibility	wound-responsive element	wound-responsive element	anoxic specific inducibilityelement	anaerobic induction element	Endosperm expression	Meristem expression	Zein metabolism regulation	Auxin-responsive element	Light responsiveness	light responsiveness	MYC binding site	MYB recognition site	MYB-binding site	MYBHv1 binding site
	ABRE	TGA-element	GARE-motif	P-box	TATC-box	CGTCA-motif	TGACG-motif	TCA-element	LTR	TC-rich repeats	MBS	WUN-motif	WRE3	GC-motif	ARE	GCN4_motif	CAT-box	O2-site	AuxRR-core	LRE	MRE	MYC	MYB recognition site	MYB-binding site	CCAAT-box
CmPRX1	3	1				3	3								2	1	1		2	4		2		5
CmPRX2	1					1	1		1		1				4	2			1	2		2	1	3	1
CmPRX3	3					1	1					1		2	1				2	3		3	1	1	1
CmPRX4			1						1						2	1	2		2	1		2		8
CmPRX5						1	1			1					2				2	3		1	1	2	1
CmPRX6						2	2								1		1		1	1		2		2
CmPRX7	3		1	1		2	2		1	1			1							4		1		2
CmPRX8						1	1	1			1					2		1		1		1		1
CmPRX9						1	1						2							2		1		3
CmPRX10										1				1	3		1		1	2		1		3
CmPRX11							1						1		1	1						2	1	6	1
CmPRX12	1					1	1				2				1		1			2		1		11
CmPRX13			2			1	1		1			1		1			1					1		6
CmPRX14															3		1		1	4		1	1	3	1
CmPRX15	2														2		2	1	2	6	1	1		1
CmPRX16	1					2	2								1		2		3	7	2	1		2
CmPRX17			1				1				1				1				1	1		2	1	6	1
CmPRX18				1				2							1	1	1		2			2		4
CmPRX19	1					1	1						3		2				1	3		1		8
CmPRX20				1		1	1	1							2			1				1		3
CmPRX21	1			1		1	1								1			1	1	1			1	1	1
CmPRX22				1		1	1		1	1		1		1			1			1			2	4	2
CmPRX23	1											1							1			2	1	1	1
CmPRX24	2					1	1				1								1	3		5		5
CmPRX25	3					2	2					1								4		1	2	4	2
CmPRX26						2	2		1	1		1								3		2
CmPRX27	1		1						1		2	1			2		1		1	4		1	1	3	1
CmPRX28	2		1				1				1			1				1	1	2		1		7	2
CmPRX29	2		1								2		1		1		2			6				7
CmPRX30						1	1		1	2									2	2		1		1
CmPRX31	2		1	1		1	1								1				1	4		2	1	5	1
CmPRX32						1	1		2		1				1				1	4		4		10
CmPRX33	1			1				1								1		1				4	1	1
CmPRX34								1							1		1		1			1		3
CmPRX35	3			1		3	3				2						1	1	3	4	1	3	3	4	3
CmPRX36			1										1		1		2							5
CmPRX37	3					1	1						1	1	1		1	1	1	2		1		4
CmPRX38						2	2		1		2									1		2	1	3	1
CmPRX39	5					3	3		1	1					1		1		1	7		1
CmPRX40						3	3								2			1	1	3			2	5	2
CmPRX41			1					1					1							1		5		3
CmPRX42	1		1		1	1	1	1	1		1								2	3		2		4
CmPRX43				1		4	4							1			1	1	1	1		1	1	3	1
CmPRX44	1			1		1	3	1			3				1			1		3		2	1	4	1
CmPRX45				1											1							1
CmPRX46	1	1							1		1				1				1	1		2		2
CmPRX47		1				4	4				2									1		1		3
CmPRX48	1			1	1	1	1		1	1				1	1			2	2	4		2		6
CmPRX49			1								1		1		2		1		1			2		5
CmPRX50	1		1			4	4				1				1			1	2	1		3	2	10	2
CmPRX51	1					1	1						1		1		1			1		3		1
CmPRX52						3	1						1					1	1	3			1	1	1
CmPRX53	1			1		2	2		1						2				1	2		2	2	4	2
CmPRX54			1						1		1		1									2	3	4	3
CmPRX55																		1	1	1		1	1		1
CmPRX56	1				1	2	2				1	1	1	1					1	1		2		1
CmPRX57	2					1	1										1			4		3		2
CmPRX58			1	1							1		2	1	2					1		3		4
CmPRX59				1		1	1								1		1		1	1		2		7
CmPRX60											1				1					3				7
CmPRX61						1	1		1	1			1		1		2	1	1	2		4		3
CmPRX62	3		1																	1		2		3
CmPRX63	3					4	4	1	1		3								1	4		2		3
CmPRX64	5			1		3	3		1									1	2	4		1		5

## Sheet: Table S5
Table S5 Informations of the network proteins.
#node	identifier	domain_summary_url
CmFOX5L	A0A5A7U0X4	Flavin-dependent oxidoreductase FOX5-like; Belongs to the oxygen-dependent FAD-linked oxidoreductase family.
CmUGT	A0A5A7T3W2	UDP-glycosyltransferase 72E1.
CmCOMTL	A0A5A7VDE7	Caffeic acid 3-O-methyltransferase-like; Belongs to the class I-like SAM-binding methyltransferase superfamily. Cation-independent O-methyltransferase family.
CmFOX2L	A0A5A7UG10	Flavin-dependent oxidoreductase FOX2-like; Belongs to the oxygen-dependent FAD-linked oxidoreductase family.
CmFOX5L	A0A5A7V956	Flavin-dependent oxidoreductase FOX5-like; Belongs to the oxygen-dependent FAD-linked oxidoreductase family.
CmCOMT	A0A5A7UZQ5	Caffeic acid 3-O-methyltransferase 1; Belongs to the class I-like SAM-binding methyltransferase superfamily. Cation-independent O-methyltransferase family.
CmCAD1L	A0A5A7T326	Cinnamyl alcohol dehydrogenase 1-like.
CmCAD1	A0A5A7TKY9	Putative cinnamyl alcohol dehydrogenase 1.
CmCAD6	A0A5A7V6V1	Putative cinnamyl alcohol dehydrogenase 6.
CmMDH	A0A5D3BTH4	Putative mannitol dehydrogenase.
